# Supplementary material for: From Human Perception of Good Practices to Horse (Equus Caballus) Welfare: Example of Equine-Assisted Activities
Source: Animals (Basel). 2024 Sep 2;14(17):2548. doi: 10.3390/ani14172548 (PMC11393981; doi:10.3390/ani14172548)
Supplement: Supplementary file 1 [file animals-14-02548-s001.zip]

Archive with 1 entries (1 files):
- animals-3093477-supplementary.pdf
